# Supplementary material for: Highly Cited Papers at the Spanish Domestic Level
Source: Front Res Metr Anal. 2021 Apr 22;6:651991. doi: 10.3389/frma.2021.651991 (PMC8101551; doi:10.3389/frma.2021.651991)
Supplement: Supplementary file 1 [file Table_1.XLSX]

## Sheet: Appendix I
APPENDIX I: Differences in information retrieval using Web of Science (Enhanced Organisation) and IUNE regular expressions
	University	IUNE	WOS
	UB	20723	29492
	UAB	18823	19177
	UV	13169	12760
	UAM	12632	11062
	UGR	11447	11525
	UCM	14627	14105
	UPF	5315	5791
	EHU	10869	10530
	USC	7149	6741
	UNIOVI	6154	5996
Example of institutional mormalization using regular expressions. The case of the Carlos III University of Madrid (UC3M)

## Sheet: Appendix II
	Percentage of un-citedness in SUPE by InCIte area (figure 2)							Percentage of less-citedness in SUPE by InCIte area (figure 3)							Percentage of most-citedness in SUPE by InCite area (figure 4)
	Incites/Essential Science Indicators	2014	2015	2016	2017	Total period		Incites/Essential Science Indicators	2014	2015	2016	2017	Total period		Incites/Essential Science Indicators	2014	2015	2016	2017	Total period
	HUMANITIES	57.6655	60.9607	65.9909	74.0842	64.9598		MATHEMATICS	64.9502	67.4119	69.1456	67.6723	67.2727		SPACE SCIENCES	5.63798	3.43567	3.24983	1.30435	3.39135
	CLINICAL MEDICINE	27.8181	27.1883	27.9293	33.2463	29.1519		COMPUTER SCIENCE	56.1869	58.7689	64.2522	69.0495	61.9811		MULTIDISCIPLINARY	5.64242	3.02077	2.28031	0.951475	2.75862
	PHARMACOLOGY	27.3438	25.7375	18.3066	26.3085	24.4675		PLANT & ANIMAL SCIENCE	51.2749	58.2489	64.9346	68.9714	60.8994		PHYSICS	2.65997	1.99962	1.27784	0.517043	1.61767
	SOCIAL SCIENCES, GENERAL	19.6168	19.552	23.4399	29.6757	23.317		ECONOMICS & BUSINESS	52.0415	56.1725	61.4065	65.9024	59.0637		MOLECULAR BIOLOGY & GENETICS	2.54438	1.56066	1.04039	0.665124	1.45164
	NEUROSCIENCE & BEHAVIOR	18.9822	20.638	21.5904	28.0749	22.4829		GEOSCIENCES	43.9886	52.2139	63.2661	71.2901	57.6472		CLINICAL MEDICINE	2.02554	1.67881	1.00011	0.744825	1.34143
	PSYCHIATRY/PSYCHOLOGY	18.6829	16.659	23.2548	27.2615	21.665		SOCIAL SCIENCES, GENERAL	51.0152	55.2268	59.5668	62.2531	57.2754		CHEMISTRY	2.08225	1.5715	0.864012	0.343119	1.20609
	IMMUNOLOGY	19.0991	18.733	19.7436	20.0645	19.4336		PSYCHIATRY/PSYCHOLOGY	48.3419	54.1876	58.3726	62.0066	55.9771		NEUROSCIENCE & BEHAVIOR	2.1374	1.44998	0.771084	0.222816	1.11337
	MATHEMATICS	12.2259	15.1762	19.1283	26.0199	18.0799		BIOLOGY & BIOCHEMISTRY	42.836	51.8216	58.1991	69.3665	55.2899		MATERIALS SCIENCE	1.73193	1.62782	0.704473	0.417973	1.10218
	ECONOMICS & BUSINESS	13.4154	14.8848	17.7816	24.9265	17.8582		AGRICULTURAL SCIENCES	43.1671	51.8122	59.4314	65.235	55.1335		IMMUNOLOGY	2.07207	0.723982	0.598291	0.402901	0.929529
	MOLECULAR BIOLOGY & GENETICS	15.2663	15.3121	12.3929	20.2429	15.8569		ENGINEERING	45.4688	48.8886	58.1324	66.914	55.0712		ENVIRONMENT/ECOLOGY	1.99648	1.15903	0.476758	0.217391	0.90609
	PLANT & ANIMAL SCIENCE	11.1072	10.9624	12.4072	20.0894	13.6936		PHYSICS	43.8058	49.8191	57.4115	67.9816	54.7006		MICROBIOLOGY	1.75109	1.02471	0.648203	0.186916	0.89939
	COMPUTER SCIENCE	7.62617	9.87224	13.5082	17.3606	12.0293		MULTIDISCIPLINARY	36.7777	46.5702	54.8943	69.7907	53.6638		ENGINEERING	1.58905	1.01447	0.697067	0.189146	0.857633
	AGRICULTURAL SCIENCES	8.29844	8.38799	11.2562	17.8898	11.5752		MATERIALS SCIENCE	41.1145	46.5779	54.4206	67.1891	52.6244		COMPUTER SCIENCE	1.45794	0.890437	0.704777	0.157109	0.810967
	MICROBIOLOGY	8.81801	8.37854	12.6105	11.9626	10.4573		ENVIRONMENT/ECOLOGY	39.0194	44.2049	52.6579	65.8213	51.1488		BIOLOGY & BIOCHEMISTRY	1.03397	0.817844	0.366032	0.240577	0.621235
	BIOLOGY & BIOCHEMISTRY	7.60709	6.7658	13.5432	11.8685	9.92093		MICROBIOLOGY	37.7111	45.4491	53.8008	65.7944	50.7012		GEOSCIENCES	1.21852	0.745287	0.287947	0.084317	0.586633
	ENGINEERING	6.96979	8.8617	9.91868	12.309	9.5682		CHEMISTRY	37.8058	44.8402	53.9194	64.9638	50.5116		AGRICULTURAL SCIENCES	0.951656	0.724888	0.153669	0.101454	0.478167
	GEOSCIENCES	6.70187	6.09382	9.00864	13.4486	8.82045		IMMUNOLOGY	38.7387	44.4344	53.1624	58.9041	49.1569		PSYCHIATRY/PSYCHOLOGY	0.98085	0.411899	0.299786	0.123355	0.439899
	PHYSICS	5.54315	5.5418	6.91858	9.38338	6.8364		MOLECULAR BIOLOGY & GENETICS	35.0296	40.9894	52.295	58.1839	46.6375		PHARMACOLOGY	0.9375	0.516224	0.152555	0.0688705	0.407483
	CHEMISTRY	5.15357	4.89785	6.31104	8.51442	6.23577		NEUROSCIENCE & BEHAVIOR	36.6921	41.276	49.3494	55.2585	45.9595		PLANT & ANIMAL SCIENCE	0.768425	0.470333	0.141393	0.103199	0.369621
	MATERIALS SCIENCE	3.80271	5.25342	5.60056	7.14037	5.48378		PHARMACOLOGY	32.9688	39.3805	53.5469	56.2672	45.8418		ECONOMICS & BUSINESS	0.712897	0.413467	0.171527	0.0587889	0.329046
	ENVIRONMENT/ECOLOGY	3.17087	3.82749	4.67223	7.43961	4.87994		CLINICAL MEDICINE	35.6671	40.6293	47.9945	51.0157	44.0743		MATHEMATICS	0.465116	0.169377	0.207541	0.0685636	0.229397
	MULTIDISCIPLINARY	3.12712	2.95784	3.61513	5.99429	4.08046		SPACE SCIENCES	30.1187	35.307	43.9404	58.8406	42.1676		SOCIAL SCIENCES, GENERAL	0.428939	0.276549	0.0257865	0.0487686	0.185529
	SPACE SCIENCES	1.8546	2.55848	4.33311	4.78261	3.40929		HUMANITIES	37.0209	33.8865	31.6922	25.2143	31.7588		HUMANITIES	0.043554	0	0	0	0.0104504
	Key size: maximun 100	100	100	100	100	100		Key size: maximun 100	100	100	100	100	100		Key size: maximun 100	100	100	100	100	100

## Sheet: Appendix III
	APPENDIX III. Total number of HCP-DLs by area for the four-year period
	Incites/Essential Science Indicators	0.01	0.05	0.1
	AGRICULTURAL SCIENCES	68.25	34.25	25
	BIOLOGY & BIOCHEMISTRY	77	36	24.5
	CHEMISTRY	107.5	45.5	31.5
	CLINICAL MEDICINE	113.5	40.25	25
	COMPUTER SCIENCE	84.25	32.5	21.25
	ECONOMICS & BUSINESS	62.25	30.75	21
	ENGINEERING	88	40	27.75
	ENVIRONMENT/ECOLOGY	99.5	45.75	32.75
	GEOSCIENCES	77.75	34	23.5
	HUMANITIES	17.75	8	4.25
	IMMUNOLOGY	92.25	40.5	27
	MATERIALS SCIENCE	98	44.75	31.25
	MATHEMATICS	42.75	19.75	13.5
	MICROBIOLOGY	93	40.5	27.75
	MOLECULAR BIOLOGY & GENETICS	115.25	45	29.5
	MULTIDISCIPLINARY	192.25	68.25	40.5
	NEUROSCIENCE & BEHAVIOR	101.75	41	27
	PHARMACOLOGY	65.5	33.75	23
	PHYSICS	132.25	48	31.75
	PLANT & ANIMAL SCIENCE	62.5	28.75	19.75
	PSYCHIATRY/PSYCHOLOGY	64.75	30	19.5
	SOCIAL SCIENCES, GENERAL	51.5	25.5	17.5
	SPACE SCIENCES	238.75	76.75	49.25

## Sheet: Appendix IV
	APPENDIX IV. HCP-DLs by university and Incites/Essential Science Indicators area in all three top citation groups (absolute values)
HCP-1%	AGRICULTURAL SCIENCES	BIOLOGY & BIOCHEMISTRY	CHEMISTRY	CLINICAL MEDICINE	COMPUTER SCIENCE	ECONOMICS & BUSINESS	ENGINEERING	ENVIRONMENT/ECOLOGY	GEOSCIENCES	HUMANITIES	IMMUNOLOGY	MATERIALS SCIENCE	MATHEMATICS	MICROBIOLOGY	MOLECULAR BIOLOGY & GENETICS	MULTIDISCIPLINARY	NEUROSCIENCE & BEHAVIOR	PHARMACOLOGY	PHYSICS	PLANT & ANIMAL SCIENCE	PSYCHIATRY/PSYCHOLOGY	SOCIAL SCIENCES, GENERAL	SPACE SCIENCES	Total Arts			HCP-5%	AGRICULTURAL SCIENCES	BIOLOGY & BIOCHEMISTRY	CHEMISTRY	CLINICAL MEDICINE	COMPUTER SCIENCE	ECONOMICS & BUSINESS	ENGINEERING	ENVIRONMENT/ECOLOGY	GEOSCIENCES	HUMANITIES	IMMUNOLOGY	MATERIALS SCIENCE	MATHEMATICS	MICROBIOLOGY	MOLECULAR BIOLOGY & GENETICS	MULTIDISCIPLINARY	NEUROSCIENCE & BEHAVIOR	PHARMACOLOGY	PHYSICS	PLANT & ANIMAL SCIENCE	PSYCHIATRY/PSYCHOLOGY	SOCIAL SCIENCES, GENERAL
UB	12	8	21	130	5	1	17	21	7	13	17	8	4	7	34	14	27	11	27	17	35	15	9	399			UB	51	41	128	529	11	18	71	82	39	68	57	43	20	33	133	52	134	60	102	68	135	68
UAB	5	8	22	83	3	6	29	19	13	7	8	14	2	8	16	9	24	7	44	18	14	21	15	326			UAB	20	35	106	413	19	38	95	90	54	67	48	53	29	49	66	43	104	42	208	88	58	92
UV	20	3	26	56	1	4	18	15	16	6	3	12	6	5	8	7	4	7	60	5	8	2	8	247			UAM	31	21	109	159	13	11	53	52	12	13	16	52	34	19	55	34	20	17	315	12	38	46
UAM	2	3	25	34	4	3	11	14	1	2	2	11	4	6	12	7	2	2	58	2	7	10	16	207			UV	78	18	114	197	6	24	63	53	40	33	21	42	17	29	70	24	19	19	261	15	34	44
UGR	14	3	6	8	36	5	10	4	10	4	1	1	13	0	5	2	2	3	32	3	6	12	18	173			UGR	59	14	51	75	110	23	40	31	50	31	6	10	51	8	29	8	17	17	154	12	31	70
UCM	9	1	13	32	1	3	9	9	8	8	5	8	8	5	3	4	6	4	7	9	8	9	2	147			UCM	24	17	87	151	9	16	53	32	52	37	27	38	41	27	23	23	36	38	49	35	38	35
UPF	1	8	2	13	1	4	4	6	0	8	3	0	7	6	26	19	8	0	0	2	13	25	0	137			EHU	28	9	184	45	23	5	121	55	20	80	3	85	15	7	32	34	23	21	100	22	17	37
EHU	6	2	27	5	8	0	21	10	4	20	0	13	3	2	6	5	6	5	16	4	6	3	1	124			UPF	4	28	6	103	13	24	15	32	4	34	21	0	34	27	122	66	33	7	4	10	41	103
USC	4	4	14	13	2	4	7	2	2	0	0	1	8	2	7	6	1	5	20	0	2	3	1	93			US	25	8	60	45	21	31	82	22	8	24	14	15	47	24	38	6	11	17	15	22	11	29
UNIOVI	0	0	8	9	1	0	4	2	0	3	1	2	1	3	10	5	1	0	18	2	5	3	18	89			USC	23	9	50	80	5	11	29	13	6	16	0	14	22	12	32	13	5	21	83	9	10	13
US	3	2	22	8	1	7	24	5	1	2	2	5	5	3	9	1	2	4	3	1	2	4	0	85			UNIOVI	6	7	35	42	7	5	31	20	5	7	2	12	12	10	33	15	4	5	88	9	32	35
ULL	0	3	5	6	1	0	2	2	1	6	0	1	2	1	0	1	0	0	16	1	2	2	32	81			UPV	31	7	98	11	30	25	78	22	5	6	0	21	39	5	11	14	2	3	28	50	2	20
UNIZAR	4	2	19	15	0	1	18	1	2	1	0	7	7	0	5	0	3	2	6	3	1	5	0	79			UPC	7	5	39	7	51	9	137	32	41	6	3	27	73	5	6	7	3	2	26	3	4	6
UPV	6	0	23	0	1	5	6	4	2	1	0	4	8	1	3	2	0	0	6	11	0	3	1	74			UNIZAR	23	15	74	56	10	9	56	17	7	13	2	35	21	8	17	14	5	9	40	15	9	27
UIB	6	3	5	1	2	1	0	5	4	1	3	0	2	6	4	4	0	4	21	6	0	2	7	73			UNICAN	1	2	30	41	4	6	19	19	25	8	7	6	9	8	16	10	14	11	97	1	7	13
UNICAN	0	0	10	3	1	0	1	6	3	2	0	0	0	0	6	4	4	1	21	0	1	1	16	72			UPM	25	11	17	11	30	5	62	43	27	2	1	12	36	4	11	8	7	1	19	39	6	21
UPC	4	3	4	1	10	2	19	2	5	2	0	2	18	3	0	1	0	0	7	1	0	1	1	67			URV	42	6	48	52	14	7	31	14	6	24	5	8	3	14	13	10	7	7	7	14	9	24
URV	7	1	13	11	4	3	7	2	1	5	3	1	1	3	1	1	1	2	2	8	1	3	0	67			ULL	0	8	20	22	3	1	5	7	5	17	0	3	11	3	2	6	5	4	52	6	7	9
UJI	0	2	32	0	0	3	28	6	2	1	0	21	2	0	0	0	2	1	14	3	3	5	0	61			UIB	19	7	27	25	10	5	5	20	25	6	7	6	11	19	12	13	4	9	49	38	10	14
UPM	5	3	0	3	4	1	4	12	7	1	0	2	7	1	2	3	2	0	3	5	1	1	2	55			USAL	13	3	18	47	19	15	13	6	28	12	5	6	11	4	16	12	4	3	15	6	13	17
USAL	2	0	2	8	3	2	3	1	7	4	1	2	4	2	4	2	0	2	4	2	1	1	7	55			UM	16	8	15	43	12	12	10	13	16	21	9	1	11	2	17	4	12	2	10	34	14	18
UCO	4	1	11	8	3	0	8	7	3	0	1	3	1	2	3	0	0	2	0	7	1	3	1	52			UMA	21	6	38	47	12	6	33	20	6	4	10	10	10	8	10	1	4	3	9	20	9	11
UM	4	1	1	3	2	4	1	1	2	2	1	0	3	0	4	1	1	0	1	8	4	5	0	41			UCO	15	8	49	38	12	0	31	37	15	2	8	15	5	12	14	3	2	10	3	23	5	14
UA	0	0	16	7	0	1	3	2	0	2	1	2	2	3	2	0	0	0	0	2	0	3	0	38			UJI	2	3	69	12	5	8	69	17	2	9	1	46	7	1	2	2	6	6	46	17	20	26
UVIGO	8	0	2	1	4	1	10	4	1	0	0	2	4	3	1	0	0	0	3	2	0	1	2	38			UCLM	4	9	37	13	9	14	50	24	14	6	6	11	9	4	7	3	6	2	9	18	6	18
UDG	0	0	7	4	1	0	0	8	1	1	0	0	4	4	2	0	1	0	1	1	0	7	0	36			UAH	5	4	25	36	6	2	22	20	19	4	4	7	4	0	5	13	0	4	13	14	5	20
UMA	4	3	7	8	1	1	5	3	1	0	1	0	0	1	1	0	0	0	2	1	2	2	2	36			UDG	3	9	47	16	8	2	8	49	9	5	1	4	10	12	10	2	3	2	2	7	4	24
UAH	2	1	2	9	1	1	2	3	2	2	1	0	0	0	2	1	0	0	1	4	1	3	1	34			UVIGO	23	2	37	9	11	6	43	20	8	2	0	12	14	7	9	4	5	0	14	6	3	14
UC3M	0	1	0	0	5	5	12	1	0	0	0	2	6	0	0	0	1	0	1	0	0	5	0	32			UA	7	1	64	29	5	4	19	16	12	13	3	14	6	9	8	2	0	0	8	8	0	13
UNEX	4	1	2	9	0	0	4	1	6	0	0	1	1	0	1	0	0	3	2	3	0	0	0	31			UC3M	0	2	5	2	29	23	53	6	2	6	0	5	32	0	0	1	2	0	10	0	4	15
UCLM	0	0	8	2	1	2	6	4	1	0	0	3	1	0	2	0	0	0	1	1	1	3	0	30			UVA	16	4	13	23	12	2	24	11	13	12	6	1	7	9	3	4	4	4	4	15	2	7
UDL	6	0	2	0	0	1	8	6	2	5	0	0	1	0	0	1	0	0	0	3	0	1	0	28			UDL	24	3	11	11	2	2	29	24	6	16	0	1	2	4	2	2	4	3	2	25	5	10
UMH	2	1	2	10	0	0	2	2	2	0	0	1	0	0	3	0	2	1	0	0	0	1	0	26			URJC	0	3	23	10	7	4	14	28	2	2	3	4	6	4	9	5	3	2	4	17	3	13
URJC	0	1	3	2	1	1	2	2	0	0	0	0	2	1	2	2	0	0	1	4	1	2	0	25			UNEX	11	2	10	14	4	3	29	15	29	4	2	7	6	3	6	0	1	6	12	11	2	10
UPO	3	1	2	2	0	0	0	1	0	2	0	0	0	0	3	1	1	0	1	0	1	4	2	21			UPO	8	4	8	12	3	6	5	13	4	8	1	3	3	0	28	6	4	2	2	10	4	20
UVA	3	1	1	2	2	0	2	2	2	0	1	0	0	1	1	2	0	0	0	3	0	4	0	21			UMH	11	5	7	30	2	1	5	6	4	1	2	2	3	4	8	6	9	6	2	2	7	10
UJAEN	0	0	0	0	9	0	2	1	0	4	0	0	2	0	0	0	0	1	0	1	0	0	0	18			UDC	3	1	12	25	12	0	13	5	0	5	1	2	19	4	2	2	3	0	0	6	1	8
ULPGC	2	0	1	1	0	1	1	0	1	1	1	1	0	0	0	2	0	0	0	1	1	3	0	14			UCA	6	1	17	6	6	2	9	10	7	5	0	2	11	4	1	5	5	0	4	6	6	13
UCA	2	0	1	0	1	0	1	1	0	1	0	0	0	1	0	2	0	0	0	0	0	0	2	12			UNAVARRA	10	1	10	12	24	7	14	7	1	3	0	3	10	3	4	2	1	0	2	6	0	14
UDC	0	0	2	1	1	0	0	0	0	0	0	0	3	0	0	0	1	0	0	0	0	0	2	10			UJAEN	6	2	2	0	39	2	16	6	5	7	0	1	8	5	1	0	1	1	1	8	2	7
UNAVARRA	1	0	0	2	2	1	2	0	1	0	0	0	1	0	0	0	0	0	0	0	0	2	0	10			ULPGC	22	2	2	21	4	6	4	2	2	5	2	1	7	0	1	4	2	0	1	8	2	13
UNIRIOJA	0	0	0	1	0	0	1	1	2	0	0	0	2	0	0	0	0	0	0	1	1	0	2	10			UAL	10	2	11	3	3	1	10	15	8	3	0	0	6	3	2	0	1	3	0	3	5	5
UNILEON	0	0	0	0	0	0	0	0	1	1	0	0	0	0	2	0	0	0	0	1	1	2	0	8			UNILEON	7	1	2	8	1	2	2	8	4	7	0	0	1	2	3	1	4	2	0	5	2	10
UAL	1	0	0	0	0	0	1	3	0	1	0	0	0	0	0	0	0	0	0	1	0	0	0	7			UBU	6	0	8	1	8	2	5	3	1	5	1	0	1	1	0	4	0	0	0	0	0	5
UHU	0	0	2	0	1	2	0	0	0	0	0	0	0	0	0	0	0	0	0	0	0	5	0	7			UPCT	1	4	10	1	1	6	15	5	0	2		5	5	0	1	1	0	0	5	2	0	5
UBU	1	0	2	0	1	0	2	1	0	0	0	0	0	0	0	0	0	0	0	0	0	1	0	6			UNIRIOJA	5	1	1	4	1	0	3	6	4	1	0	1	6	5	0	0	0	0	0	6	2	3
UPCT	0	0	0	0	0	0	1	0	0	0	0	0	0	0	0	0	0	0	0	2	0	0	0	3			UHU	0	3	6	1	3	3	2	3	1	3	0	0	1	0	0	1	0	2	1	1	2	7
[truncated: 27 more columns]

## Sheet: Appendix V
	APPENDIX V. HCP-DLs by university and Incites/Essential Science Indicators area in all three top citation groups (percentages)
HCP-1%	AGRICULTURAL SCIENCES	BIOLOGY & BIOCHEMISTRY	CHEMISTRY	CLINICAL MEDICINE	COMPUTER SCIENCE	ECONOMICS & BUSINESS	ENGINEERING	ENVIRONMENT/ECOLOGY	GEOSCIENCES	HUMANITIES	IMMUNOLOGY	MATERIALS SCIENCE	MATHEMATICS	MICROBIOLOGY	MOLECULAR BIOLOGY & GENETICS	MULTIDISCIPLINARY	NEUROSCIENCE & BEHAVIOR	PHARMACOLOGY	PHYSICS	PLANT & ANIMAL SCIENCE	PSYCHIATRY/PSYCHOLOGY	SOCIAL SCIENCES, GENERAL	SPACE SCIENCES		HCP-5%	AGRICULTURAL SCIENCES	BIOLOGY & BIOCHEMISTRY	CHEMISTRY	CLINICAL MEDICINE	COMPUTER SCIENCE	ECONOMICS & BUSINESS	ENGINEERING	ENVIRONMENT/ECOLOGY	GEOSCIENCES	HUMANITIES	IMMUNOLOGY	MATERIALS SCIENCE	MATHEMATICS	MICROBIOLOGY	MOLECULAR BIOLOGY & GENETICS	MULTIDISCIPLINARY	NEUROSCIENCE & BEHAVIOR	PHARMACOLOGY	PHYSICS	PLANT & ANIMAL SCIENCE	PSYCHIATRY/PSYCHOLOGY	SOCIAL SCIENCES, GENERAL	SPACE SCIENCES
UB	0.0300752	0.0200501	0.0526316	0.325815	0.0125313	0.00250627	0.0426065	0.0526316	0.0175439	0.0325815	0.0426065	0.0200501	0.0100251	0.0175439	0.085213	0.0350877	0.0676692	0.0275689	0.0676692	0.0426065	0.0877193	0.037594	0.0225564		UB	0.031995	0.0257215	0.0803011	0.33187	0.00690088	0.0112923	0.044542	0.0514429	0.0244668	0.04266	0.0357591	0.0269762	0.0125471	0.0207026	0.0834379	0.0326223	0.0840652	0.0376412	0.06399	0.04266	0.0846926	0.04266	0.023212
UAB	0.0153374	0.0245399	0.0674847	0.254601	0.00920245	0.0184049	0.0889571	0.0582822	0.0398773	0.0214724	0.0245399	0.0429448	0.00613497	0.0245399	0.0490798	0.0276074	0.0736196	0.0214724	0.134969	0.0552147	0.0429448	0.0644172	0.0460123		UAB	0.0134953	0.0236167	0.071525	0.278677	0.0128205	0.025641	0.0641026	0.0607287	0.0364372	0.0452092	0.0323887	0.0357625	0.0195682	0.0330634	0.0445344	0.0290148	0.0701754	0.0283401	0.140351	0.0593792	0.0391363	0.0620783	0.034413
UV	0.0809717	0.0121457	0.105263	0.226721	0.00404858	0.0161943	0.0728745	0.0607287	0.0647773	0.0242915	0.0121457	0.048583	0.0242915	0.0202429	0.0323887	0.0283401	0.0161943	0.0283401	0.242915	0.0202429	0.0323887	0.00809717	0.0323887		UAM	0.0313765	0.0212551	0.110324	0.160931	0.0131579	0.0111336	0.0536437	0.0526316	0.0121457	0.0131579	0.0161943	0.0526316	0.034413	0.0192308	0.055668	0.034413	0.0202429	0.0172065	0.318826	0.0121457	0.0384615	0.0465587	0.0921053
UAM	0.00966184	0.0144928	0.120773	0.164251	0.0193237	0.0144928	0.0531401	0.0676329	0.00483092	0.00966184	0.00966184	0.0531401	0.0193237	0.0289855	0.057971	0.0338164	0.00966184	0.00966184	0.280193	0.00966184	0.0338164	0.0483092	0.0772947		UV	0.0811655	0.0187305	0.118626	0.204995	0.0062435	0.024974	0.0655567	0.0551509	0.0416233	0.0343392	0.0218522	0.0437045	0.0176899	0.0301769	0.0728408	0.024974	0.0197711	0.0197711	0.271592	0.0156087	0.0353798	0.0457856	0.0426639
UGR	0.0809249	0.017341	0.0346821	0.0462428	0.208092	0.0289017	0.0578035	0.0231214	0.0578035	0.0231214	0.00578035	0.00578035	0.0751445	0	0.0289017	0.0115607	0.0115607	0.017341	0.184971	0.017341	0.0346821	0.0693642	0.104046		UGR	0.075641	0.0179487	0.0653846	0.0961538	0.141026	0.0294872	0.0512821	0.0397436	0.0641026	0.0397436	0.00769231	0.0128205	0.0653846	0.0102564	0.0371795	0.0102564	0.0217949	0.0217949	0.197436	0.0153846	0.0397436	0.0897436	0.0833333
UCM	0.0612245	0.00680272	0.0884354	0.217687	0.00680272	0.0204082	0.0612245	0.0612245	0.0544218	0.0544218	0.0340136	0.0544218	0.0544218	0.0340136	0.0204082	0.0272109	0.0408163	0.0272109	0.047619	0.0612245	0.0544218	0.0612245	0.0136054		UCM	0.0334262	0.0236769	0.12117	0.210306	0.0125348	0.0222841	0.0738162	0.0445682	0.0724234	0.051532	0.0376045	0.0529248	0.0571031	0.0376045	0.0320334	0.0320334	0.0501393	0.0529248	0.0682451	0.0487465	0.0529248	0.0487465	0.0306407
UPF	0.00729927	0.0583942	0.0145985	0.0948905	0.00729927	0.0291971	0.0291971	0.0437956	0	0.0583942	0.0218978	0	0.0510949	0.0437956	0.189781	0.138686	0.0583942	0	0	0.0145985	0.0948905	0.182482	0		EHU	0.0409956	0.0131772	0.2694	0.0658858	0.033675	0.00732064	0.17716	0.0805271	0.0292826	0.11713	0.00439239	0.124451	0.0219619	0.0102489	0.0468521	0.0497804	0.033675	0.0307467	0.146413	0.0322108	0.0248902	0.0541728	0.011713
EHU	0.0483871	0.016129	0.217742	0.0403226	0.0645161	0	0.169355	0.0806452	0.0322581	0.16129	0	0.104839	0.0241935	0.016129	0.0483871	0.0403226	0.0483871	0.0403226	0.129032	0.0322581	0.0483871	0.0241935	0.00806452		UPF	0.00682594	0.0477816	0.0102389	0.175768	0.0221843	0.0409556	0.0255973	0.0546075	0.00682594	0.0580205	0.0358362	0	0.0580205	0.0460751	0.208191	0.112628	0.056314	0.0119454	0.00682594	0.0170648	0.0699659	0.175768	0
USC	0.0430108	0.0430108	0.150538	0.139785	0.0215054	0.0430108	0.0752688	0.0215054	0.0215054	0	0	0.0107527	0.0860215	0.0215054	0.0752688	0.0645161	0.0107527	0.0537634	0.215054	0	0.0215054	0.0322581	0.0107527		US	0.0574713	0.0183908	0.137931	0.103448	0.0482759	0.0712644	0.188506	0.0505747	0.0183908	0.0551724	0.0321839	0.0344828	0.108046	0.0551724	0.0873563	0.0137931	0.0252874	0.0390805	0.0344828	0.0505747	0.0252874	0.0666667	0
UNIOVI	0	0	0.0898876	0.101124	0.011236	0	0.0449438	0.0224719	0	0.0337079	0.011236	0.0224719	0.011236	0.0337079	0.11236	0.0561798	0.011236	0	0.202247	0.0224719	0.0561798	0.0337079	0.202247		USC	0.0580808	0.0227273	0.126263	0.20202	0.0126263	0.0277778	0.0732323	0.0328283	0.0151515	0.040404	0	0.0353535	0.0555556	0.030303	0.0808081	0.0328283	0.0126263	0.0530303	0.209596	0.0227273	0.0252525	0.0328283	0.020202
US	0.0352941	0.0235294	0.258824	0.0941176	0.0117647	0.0823529	0.282353	0.0588235	0.0117647	0.0235294	0.0235294	0.0588235	0.0588235	0.0352941	0.105882	0.0117647	0.0235294	0.0470588	0.0352941	0.0117647	0.0235294	0.0470588	0		UNIOVI	0.0152284	0.0177665	0.0888325	0.106599	0.0177665	0.0126904	0.0786802	0.0507614	0.0126904	0.0177665	0.00507614	0.0304569	0.0304569	0.0253807	0.0837563	0.0380711	0.0101523	0.0126904	0.22335	0.0228426	0.0812183	0.0888325	0.149746
ULL	0	0.037037	0.0617284	0.0740741	0.0123457	0	0.0246914	0.0246914	0.0123457	0.0740741	0	0.0123457	0.0246914	0.0123457	0	0.0123457	0	0	0.197531	0.0123457	0.0246914	0.0246914	0.395062		UPV	0.0798969	0.0180412	0.252577	0.0283505	0.0773196	0.064433	0.201031	0.056701	0.0128866	0.0154639	0	0.0541237	0.100515	0.0128866	0.0283505	0.0360825	0.00515464	0.00773196	0.0721649	0.128866	0.00515464	0.0515464	0.0103093
UNIZAR	0.0506329	0.0253165	0.240506	0.189873	0	0.0126582	0.227848	0.0126582	0.0253165	0.0126582	0	0.0886076	0.0886076	0	0.0632911	0	0.0379747	0.0253165	0.0759494	0.0379747	0.0126582	0.0632911	0		UPC	0.0190217	0.013587	0.105978	0.0190217	0.138587	0.0244565	0.372283	0.0869565	0.111413	0.0163043	0.00815217	0.0733696	0.19837	0.013587	0.0163043	0.0190217	0.00815217	0.00543478	0.0706522	0.00815217	0.0108696	0.0163043	0.0108696
UPV	0.0810811	0	0.310811	0	0.0135135	0.0675676	0.0810811	0.0540541	0.027027	0.0135135	0	0.0540541	0.108108	0.0135135	0.0405405	0.027027	0	0	0.0810811	0.148649	0	0.0405405	0.0135135		UNIZAR	0.0642458	0.0418994	0.206704	0.156425	0.027933	0.0251397	0.156425	0.047486	0.0195531	0.0363128	0.00558659	0.0977654	0.0586592	0.0223464	0.047486	0.0391061	0.0139665	0.0251397	0.111732	0.0418994	0.0251397	0.075419	0
UIB	0.0821918	0.0410959	0.0684932	0.0136986	0.0273973	0.0136986	0	0.0684932	0.0547945	0.0136986	0.0410959	0	0.0273973	0.0821918	0.0547945	0.0547945	0	0.0547945	0.287671	0.0821918	0	0.0273973	0.0958904		UNICAN	0.00293255	0.0058651	0.0879765	0.120235	0.0117302	0.0175953	0.0557185	0.0557185	0.0733138	0.0234604	0.0205279	0.0175953	0.026393	0.0234604	0.0469208	0.0293255	0.0410557	0.0322581	0.284457	0.00293255	0.0205279	0.0381232	0.173021
UNICAN	0	0	0.138889	0.0416667	0.0138889	0	0.0138889	0.0833333	0.0416667	0.0277778	0	0	0	0	0.0833333	0.0555556	0.0555556	0.0138889	0.291667	0	0.0138889	0.0138889	0.222222		UPM	0.0778816	0.0342679	0.0529595	0.0342679	0.0934579	0.0155763	0.193146	0.133956	0.0841121	0.00623053	0.00311526	0.0373832	0.11215	0.0124611	0.0342679	0.0249221	0.0218069	0.00311526	0.05919	0.121495	0.0186916	0.0654206	0.0218069
UPC	0.0597015	0.0447761	0.0597015	0.0149254	0.149254	0.0298507	0.283582	0.0298507	0.0746269	0.0298507	0	0.0298507	0.268657	0.0447761	0	0.0149254	0	0	0.104478	0.0149254	0	0.0149254	0.0149254		URV	0.139535	0.0199336	0.159468	0.172757	0.0465116	0.0232558	0.10299	0.0465116	0.0199336	0.0797342	0.0166113	0.0265781	0.00996678	0.0465116	0.0431894	0.0332226	0.0232558	0.0232558	0.0232558	0.0465116	0.0299003	0.0797342	0.00332226
URV	0.104478	0.0149254	0.19403	0.164179	0.0597015	0.0447761	0.104478	0.0298507	0.0149254	0.0746269	0.0447761	0.0149254	0.0149254	0.0447761	0.0149254	0.0149254	0.0149254	0.0298507	0.0298507	0.119403	0.0149254	0.0447761	0		ULL	0	0.028169	0.0704225	0.0774648	0.0105634	0.00352113	0.0176056	0.0246479	0.0176056	0.0598592	0	0.0105634	0.0387324	0.0105634	0.00704225	0.0211268	0.0176056	0.0140845	0.183099	0.0211268	0.0246479	0.0316901	0.433099
UJI	0	0.0327869	0.52459	0	0	0.0491803	0.459016	0.0983607	0.0327869	0.0163934	0	0.344262	0.0327869	0	0	0	0.0327869	0.0163934	0.229508	0.0491803	0.0491803	0.0819672	0		UIB	0.0671378	0.024735	0.0954064	0.0883392	0.0353357	0.0176678	0.0176678	0.0706714	0.0883392	0.0212014	0.024735	0.0212014	0.0388693	0.0671378	0.0424028	0.0459364	0.0141343	0.0318021	0.173145	0.134276	0.0353357	0.04947	0.0636042
UPM	0.0909091	0.0545455	0	0.0545455	0.0727273	0.0181818	0.0727273	0.218182	0.127273	0.0181818	0	0.0363636	0.127273	0.0181818	0.0363636	0.0545455	0.0363636	0	0.0545455	0.0909091	0.0181818	0.0181818	0.0363636		USAL	0.0526316	0.0121457	0.0728745	0.190283	0.0769231	0.0607287	0.0526316	0.0242915	0.11336	0.048583	0.0202429	0.0242915	0.0445344	0.0161943	0.0647773	0.048583	0.0161943	0.0121457	0.0607287	0.0242915	0.0526316	0.0688259	0.0769231
USAL	0.0363636	0	0.0363636	0.145455	0.0545455	0.0363636	0.0545455	0.0181818	0.127273	0.0727273	0.0181818	0.0363636	0.0727273	0.0363636	0.0727273	0.0363636	0	0.0363636	0.0727273	0.0363636	0.0181818	0.0181818	0.127273		UM	0.0661157	0.0330579	0.0619835	0.177686	0.0495868	0.0495868	0.0413223	0.053719	0.0661157	0.0867769	0.0371901	0.00413223	0.0454545	0.00826446	0.0702479	0.0165289	0.0495868	0.00826446	0.0413223	0.140496	0.0578512	0.0743802	0.00826446
UCO	0.0769231	0.0192308	0.211538	0.153846	0.0576923	0	0.153846	0.134615	0.0576923	0	0.0192308	0.0576923	0.0192308	0.0384615	0.0576923	0	0	0.0384615	0	0.134615	0.0192308	0.0576923	0.0192308		UMA	0.0897436	0.025641	0.162393	0.200855	0.0512821	0.025641	0.141026	0.0854701	0.025641	0.017094	0.042735	0.042735	0.042735	0.034188	0.042735	0.0042735	0.017094	0.0128205	0.0384615	0.0854701	0.0384615	0.0470085	0.0128205
UM	0.097561	0.0243902	0.0243902	0.0731707	0.0487805	0.097561	0.0243902	0.0243902	0.0487805	0.0487805	0.0243902	0	0.0731707	0	0.097561	0.0243902	0.0243902	0	0.0243902	0.195122	0.097561	0.121951	0		UCO	0.0688073	0.0366972	0.224771	0.174312	0.0550459	0	0.142202	0.169725	0.0688073	0.00917431	0.0366972	0.0688073	0.0229358	0.0550459	0.0642202	0.0137615	0.00917431	0.0458716	0.0137615	0.105505	0.0229358	0.0642202	0.00458716
UA	0	0	0.421053	0.184211	0	0.0263158	0.0789474	0.0526316	0	0.0526316	0.0263158	0.0526316	0.0526316	0.0789474	0.0526316	0	0	0	0	0.0526316	0	0.0789474	0		UJI	0.00952381	0.0142857	0.328571	0.0571429	0.0238095	0.0380952	0.328571	0.0809524	0.00952381	0.0428571	0.0047619	0.219048	0.0333333	0.0047619	0.00952381	0.00952381	0.0285714	0.0285714	0.219048	0.0809524	0.0952381	0.12381	0
UVIGO	0.210526	0	0.0526316	0.0263158	0.105263	0.0263158	0.263158	0.105263	0.0263158	0	0	0.0526316	0.105263	0.0789474	0.0263158	0	0	0	0.0789474	0.0526316	0	0.0263158	0.0526316		UCLM	0.0199005	0.0447761	0.18408	0.0646766	0.0447761	0.0696517	0.248756	0.119403	0.0696517	0.0298507	0.0298507	0.0547264	0.0447761	0.0199005	0.0348259	0.0149254	0.0298507	0.00995025	0.0447761	0.0895522	0.0298507	0.0895522	0
UDG	0	0	0.194444	0.111111	0.0277778	0	0	0.222222	0.0277778	0.0277778	0	0	0.111111	0.111111	0.0555556	0	0.0277778	0	0.0277778	0.0277778	0	0.194444	0		UAH	0.026738	0.0213904	0.13369	0.192513	0.0320856	0.0106952	0.117647	0.106952	0.101604	0.0213904	0.0213904	0.0374332	0.0213904	0	0.026738	0.0695187	0	0.0213904	0.0695187	0.0748663	0.026738	0.106952	0.026738
UMA	0.111111	0.0833333	0.194444	0.222222	0.0277778	0.0277778	0.138889	0.0833333	0.0277778	0	0.0277778	0	0	0.0277778	0.0277778	0	0	0	0.0555556	0.0277778	0.0555556	0.0555556	0.0555556		UDG	0.016129	0.0483871	0.252688	0.0860215	0.0430108	0.0107527	0.0430108	0.263441	0.0483871	0.0268817	0.00537634	0.0215054	0.0537634	0.0645161	0.0537634	0.0107527	0.016129	0.0107527	0.0107527	0.0376344	0.0215054	0.129032	0
UAH	0.0588235	0.0294118	0.0588235	0.264706	0.0294118	0.0294118	0.0588235	0.0882353	0.0588235	0.0588235	0.0294118	0	0	0	0.0588235	0.0294118	0	0	0.0294118	0.117647	0.0294118	0.0882353	0.0294118		UVIGO	0.127778	0.0111111	0.205556	0.05	0.0611111	0.0333333	0.238889	0.111111	0.0444444	0.0111111	0	0.0666667	0.0777778	0.0388889	0.05	0.0222222	0.0277778	0	0.0777778	0.0333333	0.0166667	0.0777778	0.0111111
UC3M	0	0.03125	0	0	0.15625	0.15625	0.375	0.03125	0	0	0	0.0625	0.1875	0	0	0	0.03125	0	0.03125	0	0	0.15625	0		UA	0.0397727	0.00568182	0.363636	0.164773	0.0284091	0.0227273	0.107955	0.0909091	0.0681818	0.0738636	0.0170455	0.0795455	0.0340909	0.0511364	0.0454545	0.0113636	0	0	0.0454545	0.0454545	0	0.0738636	0.00568182
UNEX	0.129032	0.0322581	0.0645161	0.290323	0	0	0.129032	0.0322581	0.193548	0	0	0.0322581	0.0322581	0	0.0322581	0	0	0.0967742	0.0645161	0.0967742	0	0	0		UC3M	0	0.013245	0.0331126	0.013245	0.192053	0.152318	0.350993	0.0397351	0.013245	0.0397351	0	0.0331126	0.211921	0	0	0.00662252	0.013245	0	0.0662252	0	0.0264901	0.0993377	0
UCLM	0	0	0.266667	0.0666667	0.0333333	0.0666667	0.2	0.133333	0.0333333	0	0	0.1	0.0333333	0	0.0666667	0	0	0	0.0333333	0.0333333	0.0333333	0.1	0		UVA	0.111111	0.0277778	0.0902778	0.159722	0.0833333	0.0138889	0.166667	0.0763889	0.0902778	0.0833333	0.0416667	0.00694444	0.0486111	0.0625	0.0208333	0.0277778	0.0277778	0.0277778	0.0277778	0.104167	0.0138889	0.0486111	0.00694444
UDL	0.214286	0	0.0714286	0	0	0.0357143	0.285714	0.214286	0.0714286	0.178571	0	0	0.0357143	0	0	0.0357143	0	0	0	0.107143	0	0.0357143	0		UDL	0.173913	0.0217391	0.0797101	0.0797101	0.0144928	0.0144928	0.210145	0.173913	0.0434783	0.115942	0	0.00724638	0.0144928	0.0289855	0.0144928	0.0144928	0.0289855	0.0217391	0.0144928	0.181159	0.0362319	0.0724638	0
UMH	0.0769231	0.0384615	0.0769231	0.384615	0	0	0.0769231	0.0769231	0.0769231	0	0	0.0384615	0	0	0.115385	0	0.0769231	0.0384615	0	0	0	0.0384615	0		URJC	0	0.0227273	0.174242	0.0757576	0.0530303	0.030303	0.106061	0.212121	0.0151515	0.0151515	0.0227273	0.030303	0.0454545	0.030303	0.0681818	0.0378788	0.0227273	0.0151515	0.030303	0.128788	0.0227273	0.0984848	0
URJC	0	0.04	0.12	0.08	0.04	0.04	0.08	0.08	0	0	0	0	0.08	0.04	0.08	0.08	0	0	0.04	0.16	0.04	0.08	0		UNEX	0.0839695	0.0152672	0.0763359	0.10687	0.0305344	0.0229008	0.221374	0.114504	0.221374	0.0305344	0.0152672	0.0534351	0.0458015	0.0229008	0.0458015	0	0.00763359	0.0458015	0.0916031	0.0839695	0.0152672	0.0763359	0.00763359
UPO	0.142857	0.047619	0.0952381	0.0952381	0	0	0	0.047619	0	0.0952381	0	0	0	0	0.142857	0.047619	0.047619	0	0.047619	0	0.047619	0.190476	0.0952381		UPO	0.0645161	0.0322581	0.0645161	0.0967742	0.0241935	0.0483871	0.0403226	0.104839	0.0322581	0.0645161	0.00806452	0.0241935	0.0241935	0	0.225806	0.0483871	0.0322581	0.016129	0.016129	0.0806452	0.0322581	0.16129	0.016129
UVA	0.142857	0.047619	0.047619	0.0952381	0.0952381	0	0.0952381	0.0952381	0.0952381	0	0.047619	0	0	0.047619	0.047619	0.0952381	0	0	0	0.142857	0	0.190476	0		UMH	0.0990991	0.045045	0.0630631	0.27027	0.018018	0.00900901	0.045045	0.0540541	0.036036	0.00900901	0.018018	0.018018	0.027027	0.036036	0.0720721	0.0540541	0.0810811	0.0540541	0.018018	0.018018	0.0630631	0.0900901	0
UJAEN	0	0	0	0	0.5	0	0.111111	0.0555556	0	0.222222	0	0	0.111111	0	0	0	0	0.0555556	0	0.0555556	0	0	0		UDC	0.0283019	0.00943396	0.113208	0.235849	0.113208	0	0.122642	0.0471698	0	0.0471698	0.00943396	0.0188679	0.179245	0.0377358	0.0188679	0.0188679	0.0283019	0	0	0.0566038	0.00943396	0.0754717	0.0188679
ULPGC	0.142857	0	0.0714286	0.0714286	0	0.0714286	0.0714286	0	0.0714286	0.0714286	0.0714286	0.0714286	0	0	0	0.142857	0	0	0	0.0714286	0.0714286	0.214286	0		UCA	0.0588235	0.00980392	0.166667	0.0588235	0.0588235	0.0196078	0.0882353	0.0980392	0.0686275	0.0490196	0	0.0196078	0.107843	0.0392157	0.00980392	0.0490196	0.0490196	0	0.0392157	0.0588235	0.0588235	0.127451	0.0294118
UCA	0.166667	0	0.0833333	0	0.0833333	0	0.0833333	0.0833333	0	0.0833333	0	0	0	0.0833333	0	0.166667	0	0	0	0	0	0	0.166667		UNAVARRA	0.0990099	0.00990099	0.0990099	0.118812	0.237624	0.0693069	0.138614	0.0693069	0.00990099	0.029703	0	0.029703	0.0990099	0.029703	0.039604	0.019802	0.00990099	0	0.019802	0.0594059	0	0.138614	0
UDC	0	0	0.2	0.1	0.1	0	0	0	0	0	0	0	0.3	0	0	0	0.1	0	0	0	0	0	0.2		UJAEN	0.0638298	0.0212766	0.0212766	0	0.414894	0.0212766	0.170213	0.0638298	0.0531915	0.0744681	0	0.0106383	0.0851064	0.0531915	0.0106383	0	0.0106383	0.0106383	0.0106383	0.0851064	0.0212766	0.0744681	0
UNAVARRA	0.1	0	0	0.2	0.2	0.1	0.2	0	0.1	0	0	0	0.1	0	0	0	0	0	0	0	0	0.2	0		ULPGC	0.247191	0.0224719	0.0224719	0.235955	0.0449438	0.0674157	0.0449438	0.0224719	0.0224719	0.0561798	0.0224719	0.011236	0.0786517	0	0.011236	0.0449438	0.0224719	0	0.011236	0.0898876	0.0224719	0.146067	0
UNIRIOJA	0	0	0	0.1	0	0	0.1	0.1	0.2	0	0	0	0.2	0	0	0	0	0	0	0.1	0.1	0	0.2		UAL	0.140845	0.028169	0.15493	0.0422535	0.0422535	0.0140845	0.140845	0.211268	0.112676	0.0422535	0	0	0.084507	0.0422535	0.028169	0	0.0140845	0.0422535	0	0.0422535	0.0704225	0.0704225	0
UNILEON	0	0	0	0	0	0	0	0	0.125	0.125	0	0	0	0	0.25	0	0	0	0	0.125	0.125	0.25	0		UNILEON	0.116667	0.0166667	0.0333333	0.133333	0.0166667	0.0333333	0.0333333	0.133333	0.0666667	0.116667	0	0	0.0166667	0.0333333	0.05	0.0166667	0.0666667	0.0333333	0	0.0833333	0.0333333	0.166667	0
UAL	0.142857	0	0	0	0	0	0.142857	0.428571	0	0.142857	0	0	0	0	0	0	0	0	0	0.142857	0	0	0		UBU	0.130435	0	0.173913	0.0217391	0.173913	0.0434783	0.108696	0.0652174	0.0217391	0.108696	0.0217391	0	0.0217391	0.0217391	0	0.0869565	0	0	0	0	0	0.108696	0
UHU	0	0	0.285714	0	0.142857	0.285714	0	0	0	0	0	0	0	0	0	0	0	0	0	0	0	0.714286	0		UPCT	0.0227273	0.0909091	0.227273	0.0227273	0.0227273	0.136364	0.340909	0.113636	0	0.0454545	0	0.113636	0.113636	0	0.0227273	0.0227273	0	0	0.113636	0.0454545	0	0.113636	0
UBU	0.166667	0	0.333333	0	0.166667	0	0.333333	0.166667	0	0	0	0	0	0	0	0	0	0	0	0	0	0.166667	0		UNIRIOJA	0.116279	0.0232558	0.0232558	0.0930233	0.0232558	0	0.0697674	0.139535	0.0930233	0.0232558	0	0.0232558	0.139535	0.116279	0	0	0	0	0	0.139535	0.0465116	0.0697674	0.0465116
UPCT	0	0	0	0	0	0	0.333333	0	0	0	0	0	0	0	0	0	0	0	0	0.666667	0	0	0		UHU	0	0.0857143	0.171429	0.0285714	0.0857143	0.0857143	0.0571429	0.0857143	0.0285714	0.0857143	0	0	0.0285714	0	0	0.0285714	0	0.0571429	0.0285714	0.0285714	0.0571429	0.2	0.0285714
[truncated: 24 more columns]
